# Supplementary material for: Myrothecium-like new species from turfgrasses and associated rhizosphere
Source: MycoKeys. 2019 Apr 18;51:29–53. doi: 10.3897/mycokeys.51.31957 (PMC6583245; doi:10.3897/mycokeys.51.31957)
Supplement: XML Treatment for Dimorphiseta [file mycokeys.51.31957-treatment1.xml]

<!DOCTYPE tp:taxon-treatment
  PUBLIC "-//TaxonX//DTD Taxonomic Treatment Publishing DTD v0 20100105//EN" "tax-treatment-NSO.dtd">
<tp:taxon-treatment xmlns:tp="http://www.plazi.org/taxpub"><tp:treatment-meta><kwd-group><label>Taxon classification</label><kwd><named-content xmlns:xlink="http://www.w3.org/1999/xlink" content-type="kingdom">Fungi</named-content></kwd><kwd><named-content xmlns:xlink="http://www.w3.org/1999/xlink" content-type="order">Hypocreales</named-content></kwd><kwd><named-content xmlns:xlink="http://www.w3.org/1999/xlink" content-type="family">Stachybotryaceae</named-content></kwd></kwd-group><mixed-citation publication-type="journal"><person-group><name><surname>Liang</surname><given-names>Junmin</given-names></name><name><surname>Li</surname><given-names>Guangshuo</given-names></name><name><surname>Zhou</surname><given-names>Shiyue</given-names></name><name><surname>Zhao</surname><given-names>Meiqi</given-names></name><name><surname>Cai</surname><given-names>Lei</given-names></name></person-group><article-title>Myrothecium-like new species from turfgrasses and associated rhizosphere</article-title><source>MycoKeys</source><day>18</day><month>4</month><year>2019</year><volume>51</volume><fpage>29</fpage><lpage>53</lpage><pub-id pub-id-type="doi">10.3897/mycokeys.51.31957</pub-id></mixed-citation></tp:treatment-meta><tp:nomenclature><tp:taxon-name>
              <tp:taxon-name-part taxon-name-part-type="genus" reg="Dimorphiseta">Dimorphiseta</tp:taxon-name-part>
            </tp:taxon-name><tp:taxon-authority>L. Lombard &amp; Crous., Persoonia. 36: 188. 2016. emend. J.M.Liang &amp; L.Cai.</tp:taxon-authority><tp:nomenclature-citation-list><tp:nomenclature-citation><tp:taxon-name>
                  <tp:taxon-name-part taxon-name-part-type="genus" reg="Dimorphiseta">Dimorphiseta</tp:taxon-name-part>
                  <tp:taxon-name-part taxon-name-part-type="species" reg="terrestris">terrestris</tp:taxon-name-part>
                </tp:taxon-name><comment>L. Lombard &amp; Crous. Persoonia. 36: 188. 2016. (Type species)</comment></tp:nomenclature-citation></tp:nomenclature-citation-list></tp:nomenclature><tp:treatment-sec sec-type="notes" id="SECID0EAFAK"><title>Note.</title><p><italic><tp:taxon-name><tp:taxon-name-part taxon-name-part-type="genus" reg="Dimorphiseta">Dimorphiseta</tp:taxon-name-part></tp:taxon-name></italic> was a monotypic genus, introduced based on <italic><tp:taxon-name><tp:taxon-name-part taxon-name-part-type="genus" reg="Dimorphiseta">D.</tp:taxon-name-part><tp:taxon-name-part taxon-name-part-type="species" reg="terrestris">terrestris</tp:taxon-name-part></tp:taxon-name></italic>, which showed both type I (thin-walled, flexuous to circinate, narrowing to a sharp apex) and type II (thick-walled, straight to slightly curved, narrowing to a sharp apex) setae. Our study demonstrated that there is a third type of setae (type III: thin-walled, straight, terminating in an obtuse apex) in the genus.</p></tp:treatment-sec></tp:taxon-treatment>
