# Supplementary material for: Myrothecium-like new species from turfgrasses and associated rhizosphere
Source: MycoKeys. 2019 Apr 18;51:29–53. doi: 10.3897/mycokeys.51.31957 (PMC6583245; doi:10.3897/mycokeys.51.31957)
Supplement: XML Treatment for Dimorphiseta acuta [file mycokeys.51.31957-treatment2.xml]

<!DOCTYPE tp:taxon-treatment
  PUBLIC "-//TaxonX//DTD Taxonomic Treatment Publishing DTD v0 20100105//EN" "tax-treatment-NSO.dtd">
<tp:taxon-treatment xmlns:tp="http://www.plazi.org/taxpub"><tp:treatment-meta><kwd-group><label>Taxon classification</label><kwd><named-content xmlns:xlink="http://www.w3.org/1999/xlink" content-type="kingdom">Fungi</named-content></kwd><kwd><named-content xmlns:xlink="http://www.w3.org/1999/xlink" content-type="order">Hypocreales</named-content></kwd><kwd><named-content xmlns:xlink="http://www.w3.org/1999/xlink" content-type="family">Stachybotryaceae</named-content></kwd></kwd-group><mixed-citation publication-type="journal"><person-group><name><surname>Liang</surname><given-names>Junmin</given-names></name><name><surname>Li</surname><given-names>Guangshuo</given-names></name><name><surname>Zhou</surname><given-names>Shiyue</given-names></name><name><surname>Zhao</surname><given-names>Meiqi</given-names></name><name><surname>Cai</surname><given-names>Lei</given-names></name></person-group><article-title>Myrothecium-like new species from turfgrasses and associated rhizosphere</article-title><source>MycoKeys</source><day>18</day><month>4</month><year>2019</year><volume>51</volume><fpage>29</fpage><lpage>53</lpage><pub-id pub-id-type="doi">10.3897/mycokeys.51.31957</pub-id></mixed-citation></tp:treatment-meta><tp:nomenclature><tp:taxon-name>
              <tp:taxon-name-part taxon-name-part-type="genus" reg="Dimorphiseta">Dimorphiseta</tp:taxon-name-part>
              <tp:taxon-name-part taxon-name-part-type="species" reg="acuta">acuta</tp:taxon-name-part>
              <object-id xmlns:xlink="http://www.w3.org/1999/xlink" content-type="mycobank" xlink:type="simple">829693</object-id>
            </tp:taxon-name><tp:taxon-authority>J.M. Liang, G.S. Li &amp; L. Cai</tp:taxon-authority><tp:taxon-status xmlns:xlink="http://www.w3.org/1999/xlink" xlink:type="simple">sp. nov.</tp:taxon-status><xref ref-type="fig" rid="F2">Fig. 2</xref></tp:nomenclature><tp:treatment-sec sec-type="material" id="SECID0EFHAK"><title>Type.</title><p>China, Beijing, isolated from rhizosphere soils of <italic><tp:taxon-name><tp:taxon-name-part taxon-name-part-type="genus" reg="Poa">Poa</tp:taxon-name-part><tp:taxon-name-part taxon-name-part-type="species" reg="pratensis">pratensis</tp:taxon-name-part></tp:taxon-name></italic>, 26 Aug 2017, J.M. Liang, holotype HMAS 247957, dried culture on <abbrev xmlns:xlink="http://www.w3.org/1999/xlink" xlink:title="potato dextrose agar" id="ABBRID0EWHAK" xlink:type="simple">PDA</abbrev>, ex-holotype culture CGMCC3.19208 = LC12122.</p></tp:treatment-sec><tp:treatment-sec sec-type="description" id="SECID0E1HAK"><title>Description.</title><p><italic>Colonies</italic> on <abbrev xmlns:xlink="http://www.w3.org/1999/xlink" xlink:title="potato dextrose agar" id="ABBRID0ECIAK" xlink:type="simple">PDA</abbrev>, <abbrev xmlns:xlink="http://www.w3.org/1999/xlink" xlink:title="cornmeal agar" id="ABBRID0EGIAK" xlink:type="simple">CMA</abbrev> and <abbrev xmlns:xlink="http://www.w3.org/1999/xlink" xlink:title="oatmeal agar" id="ABBRID0EKIAK" xlink:type="simple">OA</abbrev> approx. 7–8 cm diam. after 7 d at room temperature (approx. 25 °C), mycelium white and abundant, with conidiophores forming on the aerial mycelium, carrying slimy olivaceous green to black conidial masses, reverse on <abbrev xmlns:xlink="http://www.w3.org/1999/xlink" xlink:title="potato dextrose agar" id="ABBRID0EOIAK" xlink:type="simple">PDA</abbrev> buff. <italic>Conidiomata</italic> sporodochial, stromatic, superficial, cupulate to discoid, scattered, rarely gregarious, irregular in outline, 50–300 μm diam., 60–150 μm deep, consisting of bundles of parallel, longitudinal, closely compacted hyphae, terminating in whorls of 3–5 conidiogenous cells, covered by an olivaceous green to black slimy mass of conidia without marginal hyphae. <italic>Stroma</italic> poorly developed, hyaline, of a textura angularis. <italic>Setae</italic> arising from the conidial mass, thick-walled, subhyaline, smooth, 5–15-septate, tapering to sharp apices, 120–370 μm long, 10–13 μm wide at the broadest part, 2–4 μm wide at the apex. <italic>Conidiophores</italic> macronematous, irregularly, unbranched, smooth to lightly verrucose, arising from the basal stroma. <italic>Conidiogenous cells</italic> phialidic, subcylindrical, hyaline, smooth, 10–20 μm long, 2–3 μm wide. <italic>Conidia</italic> aseptate, smooth, hyaline, ellipsoidal, rounded at the base, pointed at the apex with a funnel-shaped appendage, 7–12 × 2–3 μm (av. 10 ± 0.7 × 3 ± 1.3 μm, n = 50).</p><fig id="F2" position="float" orientation="portrait"><label>Figure 2.</label><caption><p><italic><tp:taxon-name><tp:taxon-name-part taxon-name-part-type="genus" reg="Dimorphiseta">Dimorphiseta</tp:taxon-name-part><tp:taxon-name-part taxon-name-part-type="species" reg="acuta">acuta</tp:taxon-name-part></tp:taxon-name></italic> (from ex-type strain CGMCC3.19208) <bold>a–c</bold> colony on <abbrev xmlns:xlink="http://www.w3.org/1999/xlink" xlink:title="potato dextrose agar" id="ABBRID0ETJAK" xlink:type="simple">PDA</abbrev>, <abbrev xmlns:xlink="http://www.w3.org/1999/xlink" xlink:title="cornmeal agar" id="ABBRID0EXJAK" xlink:type="simple">CMA</abbrev>, <abbrev xmlns:xlink="http://www.w3.org/1999/xlink" xlink:title="oatmeal agar" id="ABBRID0E2JAK" xlink:type="simple">OA</abbrev><bold>d</bold> conidiomata on <abbrev xmlns:xlink="http://www.w3.org/1999/xlink" xlink:title="synthetic low-nutrient agar" id="ABBRID0EBKAK" xlink:type="simple">SNA</abbrev><bold>e</bold> conidiophores <bold>f</bold> conidiogenous cells <bold>g</bold> setae <bold>h–k</bold> conidia. Scale bars: 5 μm (<bold>e, f, h</bold>): 50 μm (<bold>g</bold>); 2 μm (<bold>i, j, k</bold>).</p></caption><graphic xmlns:xlink="http://www.w3.org/1999/xlink" xlink:href="mycokeys-51-029-g002.jpg" position="float" orientation="portrait" xlink:type="simple" id="oo_295243.jpg"/></fig></tp:treatment-sec><tp:treatment-sec sec-type="distribution" id="SECID0EYKAK"><title>Distribution.</title><p>China.</p></tp:treatment-sec><tp:treatment-sec sec-type="etymology" id="SECID0E4KAK"><title>Etymology.</title><p>Name refers to the setae with tapered and sharp apices.</p></tp:treatment-sec><tp:treatment-sec sec-type="Additional isolates examined" id="SECID0ECLAK"><title>Additional isolates examined.</title><p>China, Beijing, from leaves of <italic><tp:taxon-name><tp:taxon-name-part taxon-name-part-type="genus" reg="Digitaria">Digitaria</tp:taxon-name-part><tp:taxon-name-part taxon-name-part-type="species" reg="sanguinalis">sanguinalis</tp:taxon-name-part></tp:taxon-name></italic>, 21 Aug 2017, J.M. Liang, LC12123; China, Beijing, from leaves of <italic><tp:taxon-name><tp:taxon-name-part taxon-name-part-type="genus" reg="Poa">Poa</tp:taxon-name-part><tp:taxon-name-part taxon-name-part-type="species" reg="pratensis">pratensis</tp:taxon-name-part></tp:taxon-name></italic>, 21 Aug 2017, J.M. Liang, LC12124; China, Beijing, from rhizosphere soils of <italic><tp:taxon-name><tp:taxon-name-part taxon-name-part-type="genus" reg="Poa">P.</tp:taxon-name-part><tp:taxon-name-part taxon-name-part-type="species" reg="pratensis">pratensis</tp:taxon-name-part></tp:taxon-name></italic>, 21 Aug 2017, J.M. Liang &amp; G.S. Li, LC12125, 21 Jul 2017, J.M. Liang, LC12126, 25 Jul 2017, J.M. Liang, LC12127.</p></tp:treatment-sec><tp:treatment-sec sec-type="notes" id="SECID0EJMAK"><title>Notes.</title><p>The multi-locus phylogenetic analyses indicated that <italic><tp:taxon-name><tp:taxon-name-part taxon-name-part-type="genus" reg="Dimorphiseta">D.</tp:taxon-name-part><tp:taxon-name-part taxon-name-part-type="species" reg="acuta">acuta</tp:taxon-name-part></tp:taxon-name></italic> formed a sister clade to <italic><tp:taxon-name><tp:taxon-name-part taxon-name-part-type="genus" reg="Dimorphiseta">D.</tp:taxon-name-part><tp:taxon-name-part taxon-name-part-type="species" reg="terrestris">terrestris</tp:taxon-name-part></tp:taxon-name></italic>, but differs from the latter in the type and size of setae. <italic><tp:taxon-name><tp:taxon-name-part taxon-name-part-type="genus" reg="Dimorphiseta">Dimorphiseta</tp:taxon-name-part><tp:taxon-name-part taxon-name-part-type="species" reg="terrestris">terrestris</tp:taxon-name-part></tp:taxon-name></italic> produces both types of setae, the thin-walled and circinate type (Type I) and the thick-walled sharp-edged type (Type II), whereas <italic><tp:taxon-name><tp:taxon-name-part taxon-name-part-type="genus" reg="Dimorphiseta">D.</tp:taxon-name-part><tp:taxon-name-part taxon-name-part-type="species" reg="acuta">acuta</tp:taxon-name-part></tp:taxon-name></italic> only produces the type I setae. In addition, the setae of <italic><tp:taxon-name><tp:taxon-name-part taxon-name-part-type="genus" reg="Dimorphiseta">D.</tp:taxon-name-part><tp:taxon-name-part taxon-name-part-type="species" reg="acuta">acuta</tp:taxon-name-part></tp:taxon-name></italic> are much longer and wider than that in <italic><tp:taxon-name><tp:taxon-name-part taxon-name-part-type="genus" reg="Dimorphiseta">D.</tp:taxon-name-part><tp:taxon-name-part taxon-name-part-type="species" reg="terrestris">terrestris</tp:taxon-name-part></tp:taxon-name></italic> (120–370 μm × 10–13 μm vs. 70–95 × 3–4 μm) (<xref ref-type="bibr" rid="B23">Lombard et al. 2016</xref>). Morphologically, <italic><tp:taxon-name><tp:taxon-name-part taxon-name-part-type="genus" reg="Dimorphiseta">D.</tp:taxon-name-part><tp:taxon-name-part taxon-name-part-type="species" reg="acuta">acuta</tp:taxon-name-part></tp:taxon-name></italic> should also be compared with <italic><tp:taxon-name><tp:taxon-name-part taxon-name-part-type="genus" reg="Myrothecium">M.</tp:taxon-name-part><tp:taxon-name-part taxon-name-part-type="species" reg="miconiae">miconiae</tp:taxon-name-part></tp:taxon-name></italic> and <italic><tp:taxon-name><tp:taxon-name-part taxon-name-part-type="genus" reg="Myrothecium">M.</tp:taxon-name-part><tp:taxon-name-part taxon-name-part-type="species" reg="xigazense">xigazense</tp:taxon-name-part></tp:taxon-name></italic>, which also produce sharp-edged setae. <italic><tp:taxon-name><tp:taxon-name-part taxon-name-part-type="genus" reg="Myrothecium">Myrothecium</tp:taxon-name-part><tp:taxon-name-part taxon-name-part-type="species" reg="miconiae">miconiae</tp:taxon-name-part></tp:taxon-name></italic>, however, differs from <italic><tp:taxon-name><tp:taxon-name-part taxon-name-part-type="genus" reg="Dimorphiseta">D.</tp:taxon-name-part><tp:taxon-name-part taxon-name-part-type="species" reg="acuta">acuta</tp:taxon-name-part></tp:taxon-name></italic> in producing 1-septate conidia (<xref ref-type="bibr" rid="B1">Alves et al. 2010</xref>), while <italic><tp:taxon-name><tp:taxon-name-part taxon-name-part-type="genus" reg="Myrothecium">M.</tp:taxon-name-part><tp:taxon-name-part taxon-name-part-type="species" reg="xigazense">xigazense</tp:taxon-name-part></tp:taxon-name></italic> differs in producing conidia that are truncate at both ends (<xref ref-type="bibr" rid="B43">Wu et al. 2014</xref>).</p></tp:treatment-sec><ref-list><ref id="B23"><mixed-citation xmlns:xlink="http://www.w3.org/1999/xlink" xlink:type="simple"><person-group><name name-style="western"><surname>Lombard</surname><given-names>L</given-names></name><name name-style="western"><surname>Houbraken</surname><given-names>J</given-names></name><name name-style="western"><surname>Decock</surname><given-names>C</given-names></name><name name-style="western"><surname>Samson</surname><given-names>R.A</given-names></name><name name-style="western"><surname>Meijer</surname><given-names>M</given-names></name><name name-style="western"><surname>Réblová</surname><given-names>M</given-names></name><name name-style="western"><surname>Groenewald</surname><given-names>JZ</given-names></name><name name-style="western"><surname>Crous</surname><given-names>PW</given-names></name></person-group> (<year>2016</year>) <article-title>Generic hyper-diversity in <tp:taxon-name><tp:taxon-name-part taxon-name-part-type="family">Stachybotriaceae</tp:taxon-name-part></tp:taxon-name>.</article-title><source>Persoonia</source><volume>36</volume>: <fpage>156</fpage>–<lpage>246</lpage>. <ext-link xlink:type="simple" ext-link-type="doi" xlink:href="10.3767/003158516X691582">https://doi.org/10.3767/003158516X691582</ext-link></mixed-citation></ref><ref id="B1"><mixed-citation xmlns:xlink="http://www.w3.org/1999/xlink" xlink:type="simple"><person-group><name name-style="western"><surname>Alves</surname><given-names>JL</given-names></name><name name-style="western"><surname>Barreto</surname><given-names>RW</given-names></name><name name-style="western"><surname>Pereira</surname><given-names>OL</given-names></name><name name-style="western"><surname>Soares</surname><given-names>DJ</given-names></name></person-group> (<year>2010</year>) <article-title>Additions to the mycobiota of the invasive weed <italic><tp:taxon-name><tp:taxon-name-part taxon-name-part-type="genus">Miconia</tp:taxon-name-part><tp:taxon-name-part taxon-name-part-type="species">calvescens</tp:taxon-name-part></tp:taxon-name></italic> (<tp:taxon-name><tp:taxon-name-part taxon-name-part-type="family">Melastomataceae</tp:taxon-name-part></tp:taxon-name>).</article-title><source>Mycologia,</source><volume>102</volume>(<issue>1</issue>): <fpage>69</fpage>–<lpage>82</lpage>. <ext-link xlink:type="simple" ext-link-type="doi" xlink:href="10.3852/09-070">https://doi.org/10.3852/09-070</ext-link></mixed-citation></ref><ref id="B43"><mixed-citation xmlns:xlink="http://www.w3.org/1999/xlink" xlink:type="simple"><person-group><name name-style="western"><surname>Wu</surname><given-names>YM</given-names></name><name name-style="western"><surname>Jiang</surname><given-names>YL</given-names></name><name name-style="western"><surname>Ma</surname><given-names>YN</given-names></name><name name-style="western"><surname>Zhang</surname><given-names>TY</given-names></name></person-group> (<year>2014</year>) <article-title>Two new species of <italic><tp:taxon-name><tp:taxon-name-part taxon-name-part-type="genus">Myrothecium</tp:taxon-name-part></tp:taxon-name></italic> from the Qinghai-Tibet Plateau Area, China.</article-title><source>Mycotaxon</source><volume>129</volume>: <fpage>403</fpage>–<lpage>406</lpage>. <ext-link xlink:type="simple" ext-link-type="doi" xlink:href="10.5248/122.171">https://doi.org/10.5248/122.171</ext-link></mixed-citation></ref></ref-list></tp:taxon-treatment>
