# Supplementary material for: Myrothecium-like new species from turfgrasses and associated rhizosphere
Source: MycoKeys. 2019 Apr 18;51:29–53. doi: 10.3897/mycokeys.51.31957 (PMC6583245; doi:10.3897/mycokeys.51.31957)
Supplement: XML Treatment for Dimorphiseta obtusa [file mycokeys.51.31957-treatment3.xml]

<!DOCTYPE tp:taxon-treatment
  PUBLIC "-//TaxonX//DTD Taxonomic Treatment Publishing DTD v0 20100105//EN" "tax-treatment-NSO.dtd">
<tp:taxon-treatment xmlns:tp="http://www.plazi.org/taxpub"><tp:treatment-meta><kwd-group><label>Taxon classification</label><kwd><named-content xmlns:xlink="http://www.w3.org/1999/xlink" content-type="kingdom">Fungi</named-content></kwd><kwd><named-content xmlns:xlink="http://www.w3.org/1999/xlink" content-type="order">Hypocreales</named-content></kwd><kwd><named-content xmlns:xlink="http://www.w3.org/1999/xlink" content-type="family">Stachybotryaceae</named-content></kwd></kwd-group><mixed-citation publication-type="journal"><person-group><name><surname>Liang</surname><given-names>Junmin</given-names></name><name><surname>Li</surname><given-names>Guangshuo</given-names></name><name><surname>Zhou</surname><given-names>Shiyue</given-names></name><name><surname>Zhao</surname><given-names>Meiqi</given-names></name><name><surname>Cai</surname><given-names>Lei</given-names></name></person-group><article-title>Myrothecium-like new species from turfgrasses and associated rhizosphere</article-title><source>MycoKeys</source><day>18</day><month>4</month><year>2019</year><volume>51</volume><fpage>29</fpage><lpage>53</lpage><pub-id pub-id-type="doi">10.3897/mycokeys.51.31957</pub-id></mixed-citation></tp:treatment-meta><tp:nomenclature><tp:taxon-name>
              <tp:taxon-name-part taxon-name-part-type="genus" reg="Dimorphiseta">Dimorphiseta</tp:taxon-name-part>
              <tp:taxon-name-part taxon-name-part-type="species" reg="obtusa">obtusa</tp:taxon-name-part>
              <object-id xmlns:xlink="http://www.w3.org/1999/xlink" content-type="mycobank" xlink:type="simple">829694</object-id>
            </tp:taxon-name><tp:taxon-authority>J.M. Liang, G.S. Li &amp; L. Cai</tp:taxon-authority><tp:taxon-status xmlns:xlink="http://www.w3.org/1999/xlink" xlink:type="simple">sp. nov.</tp:taxon-status><xref ref-type="fig" rid="F3">Fig. 3</xref></tp:nomenclature><tp:treatment-sec sec-type="material" id="SECID0EMSAK"><title>Type.</title><p>China, Beijing, isolated from rhizosphere soils of <italic><tp:taxon-name><tp:taxon-name-part taxon-name-part-type="genus" reg="Poa">P.</tp:taxon-name-part><tp:taxon-name-part taxon-name-part-type="species" reg="pratensis">pratensis</tp:taxon-name-part></tp:taxon-name></italic>, 23 Jun 2017, J.M. Liang, holotype HMAS 247954, ex-holotype culture CGMCC3.19206 = LC12128.</p></tp:treatment-sec><tp:treatment-sec sec-type="description" id="SECID0E4SAK"><title>Description.</title><p><italic>Colonies</italic> on <abbrev xmlns:xlink="http://www.w3.org/1999/xlink" xlink:title="potato dextrose agar" id="ABBRID0EFTAK" xlink:type="simple">PDA</abbrev>, <abbrev xmlns:xlink="http://www.w3.org/1999/xlink" xlink:title="oatmeal agar" id="ABBRID0EJTAK" xlink:type="simple">OA</abbrev> and <abbrev xmlns:xlink="http://www.w3.org/1999/xlink" xlink:title="cornmeal agar" id="ABBRID0ENTAK" xlink:type="simple">CMA</abbrev> approx. 5–6 cm diam. after 7 d at room temperature (approx. 25 °C), mycelium white and abundant, with conidiophores forming on the aerial mycelium, carrying slimy olivaceous green to black conidial masses, reverse on <abbrev xmlns:xlink="http://www.w3.org/1999/xlink" xlink:title="potato dextrose agar" id="ABBRID0ERTAK" xlink:type="simple">PDA</abbrev> pale luteous to buff. <italic>Conidiomata</italic> sporodochial, stromatic, superficial, scattered, rarely gregarious, oval to elongate or irregular in outline, 60–280 µm diam., 40–120 µm deep, with a setose fringe surrounding green to black slimy mass of conidia. <italic>Stroma</italic> poorly developed, hyaline, smooth to verrucose, of textura angularis. <italic>Setae</italic> arising from the basal stroma, thin-walled, 3–6-septate, unbranched, hyaline, smooth, 80–250 µm long, 2–4 µm wide at the broadest, terminating in a blunt apex. <italic>Conidiophores</italic> macronematous, irregularly, unbranched, smooth to lightly verrucose, arising from the basal stroma, up to 18 μm long. <italic>Conidiogenous cells</italic> phialidic, hyaline, smooth to verrucose, cylindrical, 7–19 × 2–3 μm, becoming narrowed at the tip with collarette. <italic>Conidia</italic> aseptate, ellipsoidal or cylindrical, hyaline, smooth, rounded both ends, with a funnel-shaped apical appendage, 9–11 × 2–4 μm (av. 10 ± 0.5 × 3 ± 0.3 μm, n = 50).</p><fig id="F3" position="float" orientation="portrait"><label>Figure 3.</label><caption><p><italic><tp:taxon-name><tp:taxon-name-part taxon-name-part-type="genus" reg="Dimorphiseta">Dimorphiseta</tp:taxon-name-part><tp:taxon-name-part taxon-name-part-type="species" reg="obtusa">obtusa</tp:taxon-name-part></tp:taxon-name></italic> (from ex-type strain CGMCC3.19206) <bold>a–c</bold> colony on <abbrev xmlns:xlink="http://www.w3.org/1999/xlink" xlink:title="potato dextrose agar" id="ABBRID0EWUAK" xlink:type="simple">PDA</abbrev>, <abbrev xmlns:xlink="http://www.w3.org/1999/xlink" xlink:title="cornmeal agar" id="ABBRID0E1UAK" xlink:type="simple">CMA</abbrev>, <abbrev xmlns:xlink="http://www.w3.org/1999/xlink" xlink:title="oatmeal agar" id="ABBRID0E5UAK" xlink:type="simple">OA</abbrev><bold>d</bold> conidioma on <abbrev xmlns:xlink="http://www.w3.org/1999/xlink" xlink:title="synthetic low-nutrient agar" id="ABBRID0EEVAK" xlink:type="simple">SNA</abbrev><bold>e</bold> setae <bold>f</bold> conidiophores <bold>g</bold> conidiogenous cells <bold>h–k</bold> conidia. Scale bars: 50 μm (<bold>e</bold>); 10 μm (<bold>f, g</bold>); 5 μm (<bold>h</bold>); 2 μm (<bold>i, j, k</bold>).</p></caption><graphic xmlns:xlink="http://www.w3.org/1999/xlink" xlink:href="mycokeys-51-029-g003.jpg" position="float" orientation="portrait" xlink:type="simple" id="oo_295244.jpg"/></fig></tp:treatment-sec><tp:treatment-sec sec-type="distribution" id="SECID0E4VAK"><title>Distribution.</title><p>China.</p></tp:treatment-sec><tp:treatment-sec sec-type="etymology" id="SECID0ECWAK"><title>Etymology.</title><p>Named refers the setae with obtuse apices.</p></tp:treatment-sec><tp:treatment-sec sec-type="Additional isolates examined" id="SECID0EHWAK"><title>Additional isolates examined.</title><p>China, Beijing, from rhizosphere soils of <italic><tp:taxon-name><tp:taxon-name-part taxon-name-part-type="genus" reg="Agrostis">Agrostis</tp:taxon-name-part><tp:taxon-name-part taxon-name-part-type="species" reg="stolonifera">stolonifera</tp:taxon-name-part></tp:taxon-name></italic>, 24 Jul 2017, J.M. Liang, LC12129; China, Beijing, from rhizosphere soils of <italic><tp:taxon-name><tp:taxon-name-part taxon-name-part-type="genus" reg="Poa">P.</tp:taxon-name-part><tp:taxon-name-part taxon-name-part-type="species" reg="pratensis">pratensis</tp:taxon-name-part></tp:taxon-name></italic>, 25 Aug 2017, J.M. Liang &amp; G.S. Li, LC12130, 19 Jul 2017, J.M. Liang, LC12133; China, Beijing, from rhizosphere soils of <italic><tp:taxon-name><tp:taxon-name-part taxon-name-part-type="genus" reg="Poa">Poa</tp:taxon-name-part></tp:taxon-name></italic> sp., 19 Jul 2017, J.M. Liang, LC12131; China, Beijing, from rhizosphere soils of <italic><tp:taxon-name><tp:taxon-name-part taxon-name-part-type="genus" reg="Festuca">Festuca</tp:taxon-name-part><tp:taxon-name-part taxon-name-part-type="species" reg="arundinacea">arundinacea</tp:taxon-name-part></tp:taxon-name></italic>, 19 Jul 2017, J.M. Liang, LC12132; China, Beijing, from leaves of <italic><tp:taxon-name><tp:taxon-name-part taxon-name-part-type="genus" reg="Poa">P.</tp:taxon-name-part><tp:taxon-name-part taxon-name-part-type="species" reg="pratensis">pratensis</tp:taxon-name-part></tp:taxon-name></italic>, 23 Jun 2017, J.M. Liang, LC12134, LC12135.</p></tp:treatment-sec><tp:treatment-sec sec-type="notes" id="SECID0EAYAK"><title>Notes.</title><p><italic><tp:taxon-name><tp:taxon-name-part taxon-name-part-type="genus" reg="Dimorphiseta">Dimorphiseta</tp:taxon-name-part><tp:taxon-name-part taxon-name-part-type="species" reg="obtusa">obtusa</tp:taxon-name-part></tp:taxon-name></italic> formed a highly supported cluster with <italic><tp:taxon-name><tp:taxon-name-part taxon-name-part-type="genus" reg="Dimorphiseta">D.</tp:taxon-name-part><tp:taxon-name-part taxon-name-part-type="species" reg="terrestris">terrestris</tp:taxon-name-part></tp:taxon-name></italic> and <italic><tp:taxon-name><tp:taxon-name-part taxon-name-part-type="genus" reg="Dimorphiseta">D.</tp:taxon-name-part><tp:taxon-name-part taxon-name-part-type="species" reg="acuta">acuta</tp:taxon-name-part></tp:taxon-name></italic>, but can be distinguished from the latter two by having setae with erect and obtuse apices. In addition, <italic><tp:taxon-name><tp:taxon-name-part taxon-name-part-type="genus" reg="Dimorphiseta">D.</tp:taxon-name-part><tp:taxon-name-part taxon-name-part-type="species" reg="obtusa">obtusa</tp:taxon-name-part></tp:taxon-name></italic> is also morphologically similar to two old un-sequenced <italic><tp:taxon-name><tp:taxon-name-part taxon-name-part-type="genus" reg="Myrothecium">Myrothecium</tp:taxon-name-part></tp:taxon-name></italic> taxa, i.e. <italic><tp:taxon-name><tp:taxon-name-part taxon-name-part-type="genus" reg="Myrothecium">M.</tp:taxon-name-part><tp:taxon-name-part taxon-name-part-type="species" reg="biforme">biforme</tp:taxon-name-part></tp:taxon-name></italic> and <italic><tp:taxon-name><tp:taxon-name-part taxon-name-part-type="genus" reg="Myrothecium">M.</tp:taxon-name-part><tp:taxon-name-part taxon-name-part-type="species" reg="dimorphum">dimorphum</tp:taxon-name-part></tp:taxon-name></italic>, but both of these two taxa have two types of conidia. <italic><tp:taxon-name><tp:taxon-name-part taxon-name-part-type="genus" reg="Myrothecium">Myrothecium</tp:taxon-name-part><tp:taxon-name-part taxon-name-part-type="species" reg="biforme">biforme</tp:taxon-name-part></tp:taxon-name></italic> produces short cylindrical and ellipsoidal to navicular conidia (<xref ref-type="bibr" rid="B16">Jiang et al. 2014</xref>) and <italic><tp:taxon-name><tp:taxon-name-part taxon-name-part-type="genus" reg="Myrothecium">M.</tp:taxon-name-part><tp:taxon-name-part taxon-name-part-type="species" reg="dimorphum">dimorphum</tp:taxon-name-part></tp:taxon-name></italic> has ovate and ellipsoidal conidia (<xref ref-type="bibr" rid="B41">Watanabe et al. 2003</xref>).</p></tp:treatment-sec><ref-list><ref id="B16"><mixed-citation xmlns:xlink="http://www.w3.org/1999/xlink" xlink:type="simple"><person-group><name name-style="western"><surname>Jiang</surname><given-names>YL</given-names></name><name name-style="western"><surname>Wang</surname><given-names>HF</given-names></name><name name-style="western"><surname>Pan</surname><given-names>HQ</given-names></name><name name-style="western"><surname>Zhang</surname><given-names>TY</given-names></name></person-group> (<year>2014</year>) <article-title><italic><tp:taxon-name><tp:taxon-name-part taxon-name-part-type="genus">Myrothecium</tp:taxon-name-part></tp:taxon-name></italic> (<tp:taxon-name><tp:taxon-name-part taxon-name-part-type="above-genus">Hyphomycetes</tp:taxon-name-part></tp:taxon-name>): three new species, one new variety and a key to species and varieties of the genus known from soils in China.</article-title><source>Mycosystema,</source><volume>33</volume>(<issue>1</issue>): <fpage>7</fpage>–<lpage>14</lpage>.</mixed-citation></ref><ref id="B41"><mixed-citation xmlns:xlink="http://www.w3.org/1999/xlink" xlink:type="simple"><person-group><name name-style="western"><surname>Watanabe</surname><given-names>T</given-names></name><name name-style="western"><surname>Watanabe</surname><given-names>Y</given-names></name><name name-style="western"><surname>Nakamura</surname><given-names>K</given-names></name></person-group> (<year>2003</year>) <article-title><italic><tp:taxon-name><tp:taxon-name-part taxon-name-part-type="genus">Myrothecium</tp:taxon-name-part><tp:taxon-name-part taxon-name-part-type="species">dimorphum</tp:taxon-name-part></tp:taxon-name></italic> sp. nov. a soil fungus from beach sand in the Bonin (Ogasawara) Islands, Japan.</article-title><source>Mycoscience,</source><volume>44</volume>(<issue>4</issue>): <fpage>283</fpage>–<lpage>286</lpage>. <ext-link xlink:type="simple" ext-link-type="doi" xlink:href="10.1007/s10267-003-0112-5">https://doi.org/10.1007/s10267-003-0112-5</ext-link></mixed-citation></ref></ref-list></tp:taxon-treatment>
