# Supplementary material for: Myrothecium-like new species from turfgrasses and associated rhizosphere
Source: MycoKeys. 2019 Apr 18;51:29–53. doi: 10.3897/mycokeys.51.31957 (PMC6583245; doi:10.3897/mycokeys.51.31957)
Supplement: XML Treatment for Alfaria humicola [file mycokeys.51.31957-treatment4.xml]

<!DOCTYPE tp:taxon-treatment
  PUBLIC "-//TaxonX//DTD Taxonomic Treatment Publishing DTD v0 20100105//EN" "tax-treatment-NSO.dtd">
<tp:taxon-treatment xmlns:tp="http://www.plazi.org/taxpub"><tp:treatment-meta><kwd-group><label>Taxon classification</label><kwd><named-content xmlns:xlink="http://www.w3.org/1999/xlink" content-type="kingdom">Fungi</named-content></kwd><kwd><named-content xmlns:xlink="http://www.w3.org/1999/xlink" content-type="order">Hypocreales</named-content></kwd><kwd><named-content xmlns:xlink="http://www.w3.org/1999/xlink" content-type="family">Stachybotryaceae</named-content></kwd></kwd-group><mixed-citation publication-type="journal"><person-group><name><surname>Liang</surname><given-names>Junmin</given-names></name><name><surname>Li</surname><given-names>Guangshuo</given-names></name><name><surname>Zhou</surname><given-names>Shiyue</given-names></name><name><surname>Zhao</surname><given-names>Meiqi</given-names></name><name><surname>Cai</surname><given-names>Lei</given-names></name></person-group><article-title>Myrothecium-like new species from turfgrasses and associated rhizosphere</article-title><source>MycoKeys</source><day>18</day><month>4</month><year>2019</year><volume>51</volume><fpage>29</fpage><lpage>53</lpage><pub-id pub-id-type="doi">10.3897/mycokeys.51.31957</pub-id></mixed-citation></tp:treatment-meta><tp:nomenclature><tp:taxon-name>
              <tp:taxon-name-part taxon-name-part-type="genus" reg="Alfaria">Alfaria</tp:taxon-name-part>
              <tp:taxon-name-part taxon-name-part-type="species" reg="humicola">humicola</tp:taxon-name-part>
              <object-id xmlns:xlink="http://www.w3.org/1999/xlink" content-type="mycobank" xlink:type="simple">829696</object-id>
            </tp:taxon-name><tp:taxon-authority>J.M. Liang, G.S. Li &amp; L. Cai</tp:taxon-authority><tp:taxon-status xmlns:xlink="http://www.w3.org/1999/xlink" xlink:type="simple">sp. nov.</tp:taxon-status><xref ref-type="fig" rid="F4">Fig. 4</xref></tp:nomenclature><tp:treatment-sec sec-type="material" id="SECID0E13AK"><title>Type.</title><p>China, Beijing, Olympic Park, from rhizosphere soil of <italic><tp:taxon-name><tp:taxon-name-part taxon-name-part-type="genus" reg="Poa">Poa</tp:taxon-name-part></tp:taxon-name></italic> sp., 13 Dec 2017, S.Y. Zhou, holotype HMAS 247955, ex-holotype culture CGMCC3.19213 = LC12143.</p></tp:treatment-sec><tp:treatment-sec sec-type="description" id="SECID0EH4AK"><title>Description.</title><p><italic>Colonies</italic> on <abbrev xmlns:xlink="http://www.w3.org/1999/xlink" xlink:title="potato dextrose agar" id="ABBRID0EP4AK" xlink:type="simple">PDA</abbrev>, <abbrev xmlns:xlink="http://www.w3.org/1999/xlink" xlink:title="cornmeal agar" id="ABBRID0ET4AK" xlink:type="simple">CMA</abbrev> and <abbrev xmlns:xlink="http://www.w3.org/1999/xlink" xlink:title="oatmeal agar" id="ABBRID0EX4AK" xlink:type="simple">OA</abbrev> approx. 7–8 cm diam. after 7 d at 25 °C. <italic>Hyphae</italic> hyaline, smooth, branched, 1–2 μm wide. <italic>Conidiomata</italic> sporodochial, stromatic, superficial, cupulate to discoid, scattered to gregarious, oval to elongate or irregular in outline, 50–200 μm diam., 70–150 μm deep, without setose hyphae, covered by a green to black agglutinated slimy mass of conidia. <italic>Stroma</italic> well-developed, hyaline, of textura globulose or textura angularis. <italic>Setae</italic> absent. <italic>Conidiophores</italic> arising from the basal stroma, unbranched or branched, initially hyaline and smooth, becoming pigmented and verrucose with age, 11–25 µm long. <italic>Conidiogenous cells</italic> phialidic, cylindrical to allantoid, initially hyaline and smooth becoming pigmented and verrucose with age, 14–33 × 2–3 µm. <italic>Conidia</italic> aseptate, smooth, hyaline, elongated ellipsoidal to limoniform, straight, 7–9(–10) × 2–3 µm (av. 8 ± 0.6 × 3 ± 0.2 µm, n = 50).</p><fig id="F4" position="float" orientation="portrait"><label>Figure 4.</label><caption><p><italic><tp:taxon-name><tp:taxon-name-part taxon-name-part-type="genus" reg="Alfaria">Alfaria</tp:taxon-name-part><tp:taxon-name-part taxon-name-part-type="species" reg="humicola">humicola</tp:taxon-name-part></tp:taxon-name></italic> (from ex-type CGMCC3.19213) <bold>a–c</bold> colony on <abbrev xmlns:xlink="http://www.w3.org/1999/xlink" xlink:title="potato dextrose agar" id="ABBRID0E55AK" xlink:type="simple">PDA</abbrev>, <abbrev xmlns:xlink="http://www.w3.org/1999/xlink" xlink:title="cornmeal agar" id="ABBRID0EC6AK" xlink:type="simple">CMA</abbrev>, <abbrev xmlns:xlink="http://www.w3.org/1999/xlink" xlink:title="oatmeal agar" id="ABBRID0EG6AK" xlink:type="simple">OA</abbrev><bold>d</bold> conidiomata on <abbrev xmlns:xlink="http://www.w3.org/1999/xlink" xlink:title="synthetic low-nutrient agar" id="ABBRID0EM6AK" xlink:type="simple">SNA</abbrev><bold>e</bold> sporodochial conidioma, arrows showing branched conidiosphores and conidiogenous cells <bold>f</bold> conidia. Scale bars: 10 µm (<bold>e</bold>); 5 µm (<bold>f</bold>).</p></caption><graphic xmlns:xlink="http://www.w3.org/1999/xlink" xlink:href="mycokeys-51-029-g004.jpg" position="float" orientation="portrait" xlink:type="simple" id="oo_295245.jpg"/></fig></tp:treatment-sec><tp:treatment-sec sec-type="distribution" id="SECID0E46AK"><title>Distribution.</title><p>China.</p></tp:treatment-sec><tp:treatment-sec sec-type="etymology" id="SECID0ECABK"><title>Etymology.</title><p>Name refers the substrate, soil, from which this fungus was isolated.</p></tp:treatment-sec><tp:treatment-sec sec-type="Additional isolate examined" id="SECID0EHABK"><title>Additional isolate examined.</title><p>China, Beijing, Olympic Park, from rhizosphere soil of <italic><tp:taxon-name><tp:taxon-name-part taxon-name-part-type="genus" reg="Poa">Poa</tp:taxon-name-part></tp:taxon-name></italic> sp., 13 Dec 2017, S.Y. Zhou, LC12144.</p></tp:treatment-sec><tp:treatment-sec sec-type="notes" id="SECID0EUABK"><title>Notes.</title><p><italic><tp:taxon-name><tp:taxon-name-part taxon-name-part-type="genus" reg="Alfaria">Alfaria</tp:taxon-name-part><tp:taxon-name-part taxon-name-part-type="species" reg="humicola">humicola</tp:taxon-name-part></tp:taxon-name></italic> represents another distinct lineage in <italic><tp:taxon-name><tp:taxon-name-part taxon-name-part-type="genus" reg="Alfaria">Alfaria</tp:taxon-name-part></tp:taxon-name></italic> (Fig. <xref ref-type="fig" rid="F1">1</xref>). <italic><tp:taxon-name><tp:taxon-name-part taxon-name-part-type="genus" reg="Alfaria">Alfaria</tp:taxon-name-part><tp:taxon-name-part taxon-name-part-type="species" reg="humicola">humicola</tp:taxon-name-part></tp:taxon-name></italic> lacks setae, distinguishing it from <italic><tp:taxon-name><tp:taxon-name-part taxon-name-part-type="genus" reg="Alfaria">Alf.</tp:taxon-name-part><tp:taxon-name-part taxon-name-part-type="species" reg="caricicola">caricicola</tp:taxon-name-part></tp:taxon-name></italic> and <italic><tp:taxon-name><tp:taxon-name-part taxon-name-part-type="genus" reg="Alfaria">Alf.</tp:taxon-name-part><tp:taxon-name-part taxon-name-part-type="species" reg="thymi">thymi</tp:taxon-name-part></tp:taxon-name></italic>. Furthermore, the conidiogenous cells of <italic><tp:taxon-name><tp:taxon-name-part taxon-name-part-type="genus" reg="Alfaria">Alf.</tp:taxon-name-part><tp:taxon-name-part taxon-name-part-type="species" reg="humicola">humicola</tp:taxon-name-part></tp:taxon-name></italic> (14–33 × 2–3 µm) are much longer than that of <italic><tp:taxon-name><tp:taxon-name-part taxon-name-part-type="genus" reg="Alfaria">Alf.</tp:taxon-name-part><tp:taxon-name-part taxon-name-part-type="species" reg="arenosa">arenosa</tp:taxon-name-part></tp:taxon-name></italic> (5–10 × 1–2 µm), <italic><tp:taxon-name><tp:taxon-name-part taxon-name-part-type="genus" reg="Alfaria">Alf.</tp:taxon-name-part><tp:taxon-name-part taxon-name-part-type="species" reg="ossiformis">ossiformis</tp:taxon-name-part></tp:taxon-name></italic> (5–10 × 2–3 µm) and <italic><tp:taxon-name><tp:taxon-name-part taxon-name-part-type="genus" reg="Alfaria">Alf.</tp:taxon-name-part><tp:taxon-name-part taxon-name-part-type="species" reg="terrestris">terrestris</tp:taxon-name-part></tp:taxon-name></italic> (5–11 × 1–3 µm). Compared with those old <italic><tp:taxon-name><tp:taxon-name-part taxon-name-part-type="genus" reg="Myrothecium">Myrothecium</tp:taxon-name-part></tp:taxon-name></italic> taxa lacking sequences, <italic><tp:taxon-name><tp:taxon-name-part taxon-name-part-type="genus" reg="Alfaria">Alf.</tp:taxon-name-part><tp:taxon-name-part taxon-name-part-type="species" reg="humicola">humicola</tp:taxon-name-part></tp:taxon-name></italic> is morphologically similar to <italic><tp:taxon-name><tp:taxon-name-part taxon-name-part-type="genus" reg="Myrothecium">M.</tp:taxon-name-part><tp:taxon-name-part taxon-name-part-type="species" reg="atrocarreum">atrocarreum</tp:taxon-name-part></tp:taxon-name></italic> (Berkeley &amp; Broome, 1877), <italic><tp:taxon-name><tp:taxon-name-part taxon-name-part-type="genus" reg="Myrothecium">M.</tp:taxon-name-part><tp:taxon-name-part taxon-name-part-type="species" reg="conicum">conicum</tp:taxon-name-part></tp:taxon-name></italic> (Fuckel, 1870), <italic><tp:taxon-name><tp:taxon-name-part taxon-name-part-type="genus" reg="Myrothecium">M.</tp:taxon-name-part><tp:taxon-name-part taxon-name-part-type="species" reg="ellipsosporum">ellipsosporum</tp:taxon-name-part></tp:taxon-name></italic> (Fuckel, 1866), <italic><tp:taxon-name><tp:taxon-name-part taxon-name-part-type="genus" reg="Myrothecium">M.</tp:taxon-name-part><tp:taxon-name-part taxon-name-part-type="species" reg="fragosianum">fragosianum</tp:taxon-name-part></tp:taxon-name></italic> (Saccardo, 1917), <italic><tp:taxon-name><tp:taxon-name-part taxon-name-part-type="genus" reg="Myrothecium">M.</tp:taxon-name-part><tp:taxon-name-part taxon-name-part-type="species" reg="leucomelas">leucomelas</tp:taxon-name-part></tp:taxon-name></italic> (Höhnel, 1925) and <italic><tp:taxon-name><tp:taxon-name-part taxon-name-part-type="genus" reg="Myrothecium">M.</tp:taxon-name-part><tp:taxon-name-part taxon-name-part-type="species" reg="oryza">oryza</tp:taxon-name-part></tp:taxon-name></italic> (Saccardo, 1917), but <italic><tp:taxon-name><tp:taxon-name-part taxon-name-part-type="genus" reg="Alfaria">Alf.</tp:taxon-name-part><tp:taxon-name-part taxon-name-part-type="species" reg="humicola">humicola</tp:taxon-name-part></tp:taxon-name></italic> produces limoniform conidia which makes it distinguishable. In addition, the conidiogenous cells of <italic><tp:taxon-name><tp:taxon-name-part taxon-name-part-type="genus" reg="Alfaria">Alf.</tp:taxon-name-part><tp:taxon-name-part taxon-name-part-type="species" reg="humicola">humicola</tp:taxon-name-part></tp:taxon-name></italic> show conspicuous collarettes which were not described in previous old taxa.</p></tp:treatment-sec><tp:treatment-sec><!--Section generated to contain objects referenced in tp:taxon-treatment.--><fig id="F1" position="float" orientation="portrait"><label>Figure 1.</label><caption><p>The ML consensus tree inferred from a four-locus concatenated alignment (<abbrev xmlns:xlink="http://www.w3.org/1999/xlink" xlink:title="internal transcribed spacer" id="ABBRID0EP2DI" xlink:type="simple">ITS</abbrev>, <italic><abbrev xmlns:xlink="http://www.w3.org/1999/xlink" xlink:title="calmodulin" id="ABBRID0EU2DI" xlink:type="simple">cmdA</abbrev></italic>, <italic><abbrev xmlns:xlink="http://www.w3.org/1999/xlink" xlink:title="RNA polymerase II second largest subunit" id="ABBRID0EZ2DI" xlink:type="simple">rpb2</abbrev></italic> and <italic><abbrev xmlns:xlink="http://www.w3.org/1999/xlink" xlink:title="β-tubulin" id="ABBRID0E52DI" xlink:type="simple">tub2</abbrev></italic>). Bootstrap values (1,000 replicates) over 70% for ML and posterior probability (<abbrev xmlns:xlink="http://www.w3.org/1999/xlink" xlink:title="posterior probability" id="ABBRID0EC3DI" xlink:type="simple">PP</abbrev>) over 0.95 are added to the left of a node (ML/<abbrev xmlns:xlink="http://www.w3.org/1999/xlink" xlink:title="posterior probability" id="ABBRID0EG3DI" xlink:type="simple">PP</abbrev>). The type strains are labeled with “T”. Strains obtained from this study are in red. The tree is rooted using <italic><tp:taxon-name><tp:taxon-name-part taxon-name-part-type="genus" reg="Fusarium">Fusarium</tp:taxon-name-part><tp:taxon-name-part taxon-name-part-type="species" reg="sambucinum">sambucinum</tp:taxon-name-part></tp:taxon-name></italic> (<named-content xmlns:xlink="http://www.w3.org/1999/xlink" content-type="dwc:institutional_code" xlink:type="simple">CBS</named-content> 146.95).</p></caption><graphic xmlns:xlink="http://www.w3.org/1999/xlink" xlink:href="mycokeys-51-029-g001.jpg" position="float" orientation="portrait" xlink:type="simple" id="oo_295242.jpg"/></fig></tp:treatment-sec></tp:taxon-treatment>
