# Supplementary material for: Myrothecium-like new species from turfgrasses and associated rhizosphere
Source: MycoKeys. 2019 Apr 18;51:29–53. doi: 10.3897/mycokeys.51.31957 (PMC6583245; doi:10.3897/mycokeys.51.31957)
Supplement: XML Treatment for Alfaria poae [file mycokeys.51.31957-treatment5.xml]

<!DOCTYPE tp:taxon-treatment
  PUBLIC "-//TaxonX//DTD Taxonomic Treatment Publishing DTD v0 20100105//EN" "tax-treatment-NSO.dtd">
<tp:taxon-treatment xmlns:tp="http://www.plazi.org/taxpub"><tp:treatment-meta><kwd-group><label>Taxon classification</label><kwd><named-content xmlns:xlink="http://www.w3.org/1999/xlink" content-type="kingdom">Fungi</named-content></kwd><kwd><named-content xmlns:xlink="http://www.w3.org/1999/xlink" content-type="order">Hypocreales</named-content></kwd><kwd><named-content xmlns:xlink="http://www.w3.org/1999/xlink" content-type="family">Stachybotryaceae</named-content></kwd></kwd-group><mixed-citation publication-type="journal"><person-group><name><surname>Liang</surname><given-names>Junmin</given-names></name><name><surname>Li</surname><given-names>Guangshuo</given-names></name><name><surname>Zhou</surname><given-names>Shiyue</given-names></name><name><surname>Zhao</surname><given-names>Meiqi</given-names></name><name><surname>Cai</surname><given-names>Lei</given-names></name></person-group><article-title>Myrothecium-like new species from turfgrasses and associated rhizosphere</article-title><source>MycoKeys</source><day>18</day><month>4</month><year>2019</year><volume>51</volume><fpage>29</fpage><lpage>53</lpage><pub-id pub-id-type="doi">10.3897/mycokeys.51.31957</pub-id></mixed-citation></tp:treatment-meta><tp:nomenclature><tp:taxon-name>
              <tp:taxon-name-part taxon-name-part-type="genus" reg="Alfaria">Alfaria</tp:taxon-name-part>
              <tp:taxon-name-part taxon-name-part-type="species" reg="poae">poae</tp:taxon-name-part>
              <object-id xmlns:xlink="http://www.w3.org/1999/xlink" content-type="mycobank" xlink:type="simple">829697</object-id>
            </tp:taxon-name><tp:taxon-authority>J.M. Liang, G.S. Li &amp; L. Cai</tp:taxon-authority><tp:taxon-status xmlns:xlink="http://www.w3.org/1999/xlink" xlink:type="simple">sp. nov.</tp:taxon-status><xref ref-type="fig" rid="F5">Fig. 5</xref></tp:nomenclature><tp:treatment-sec sec-type="material" id="SECID0EUIBK"><title>Type.</title><p>China, Hainan Province, Haikou, isolated from leaves of <italic><tp:taxon-name><tp:taxon-name-part taxon-name-part-type="genus" reg="Imperata">Imperata</tp:taxon-name-part><tp:taxon-name-part taxon-name-part-type="species" reg="cylindrica">cylindrica</tp:taxon-name-part></tp:taxon-name></italic>, 10 Mar 2018, J.M. Liang and L. Cai, holotype HMAS 247953, ex-holotype culture CGMCC3.19198 = LC12140.</p></tp:treatment-sec><tp:treatment-sec sec-type="description" id="SECID0EFJBK"><title>Description.</title><p><italic>Colonies</italic> on <abbrev xmlns:xlink="http://www.w3.org/1999/xlink" xlink:title="potato dextrose agar" id="ABBRID0ENJBK" xlink:type="simple">PDA</abbrev>, <abbrev xmlns:xlink="http://www.w3.org/1999/xlink" xlink:title="cornmeal agar" id="ABBRID0ERJBK" xlink:type="simple">CMA</abbrev> and <abbrev xmlns:xlink="http://www.w3.org/1999/xlink" xlink:title="oatmeal agar" id="ABBRID0EVJBK" xlink:type="simple">OA</abbrev> with white aerial mycelium, approx. 6–7 cm diam. after 7 d at 25 °C, giving rise to dark green or blank sporodochia scattered or gregarious on the surface, covered by olivaceous green pillars of conidia, reverse on <abbrev xmlns:xlink="http://www.w3.org/1999/xlink" xlink:title="potato dextrose agar" id="ABBRID0EZJBK" xlink:type="simple">PDA</abbrev> sienna. <italic>Hyphae</italic> hyaline, smooth, branched, 1–2 μm wide. <italic>Conidiomata</italic> synnematous, solitary, 60–250 μm high, 30–80 μm wide at the base, 60–150 μm at the apex, with setose hyphae surrounding a green agglutinated mass of conidia. <italic>Stroma</italic> well developed, hyaline, of textura angularis. <italic>Setae</italic> absent. <italic>Conidiophores</italic> arising from the basal stroma, branched, initially hyaline and becoming pigmented and verrucose with age covered by an olivaceous green mucoid layer, up to 30 µm long. <italic>Conidiogenous cell</italic> phialidic, clavate to cylindrical, hyaline, smooth, 5–10 × 1–2 µm, becoming pigmented and verrucose with age, with conspicuous collarettes and periclinal thickenings. <italic>Conidia</italic> aseptate, smooth, hyaline, ellipsoidal to fusiform, 6–8 × 2–3 µm (av. 7 ± 0.4× 2 ± 0.2 µm, n = 50).</p><fig id="F5" position="float" orientation="portrait"><label>Figure 5.</label><caption><p><italic><tp:taxon-name><tp:taxon-name-part taxon-name-part-type="genus" reg="Alfaria">Alfaria</tp:taxon-name-part><tp:taxon-name-part taxon-name-part-type="species" reg="poae">poae</tp:taxon-name-part></tp:taxon-name></italic> (from ex-type strain CGMCC3.19198) <bold>a–c</bold> colony on <abbrev xmlns:xlink="http://www.w3.org/1999/xlink" xlink:title="potato dextrose agar" id="ABBRID0EALBK" xlink:type="simple">PDA</abbrev>, <abbrev xmlns:xlink="http://www.w3.org/1999/xlink" xlink:title="cornmeal agar" id="ABBRID0EELBK" xlink:type="simple">CMA</abbrev>, <abbrev xmlns:xlink="http://www.w3.org/1999/xlink" xlink:title="oatmeal agar" id="ABBRID0EILBK" xlink:type="simple">OA</abbrev><bold>d–e</bold> conidiomata on <abbrev xmlns:xlink="http://www.w3.org/1999/xlink" xlink:title="synthetic low-nutrient agar" id="ABBRID0EOLBK" xlink:type="simple">SNA</abbrev><bold>f</bold> synnematous conidioma <bold>g</bold> conidiogenous cells, the arrow showing conspicuous collarette <bold>h</bold> aged conidiophores <bold>i</bold> conidia. Scale bars: 50 μm (<bold>f</bold>); 5 μm (<bold>g</bold>); 10 μm (<bold>h, i</bold>).</p></caption><graphic xmlns:xlink="http://www.w3.org/1999/xlink" xlink:href="mycokeys-51-029-g005.jpg" position="float" orientation="portrait" xlink:type="simple" id="oo_295246.jpg"/></fig></tp:treatment-sec><tp:treatment-sec sec-type="distribution" id="SECID0EFMBK"><title>Distribution.</title><p>China.</p></tp:treatment-sec><tp:treatment-sec sec-type="etymology" id="SECID0EKMBK"><title>Etymology.</title><p>Name refers the host, <italic><tp:taxon-name><tp:taxon-name-part taxon-name-part-type="genus" reg="Poa">Poa</tp:taxon-name-part></tp:taxon-name></italic> sp., from which this fungus was isolated.</p></tp:treatment-sec><tp:treatment-sec sec-type="Additional isolate examined" id="SECID0EXMBK"><title>Additional isolate examined.</title><p>China, Hainan, from leaves of <italic><tp:taxon-name><tp:taxon-name-part taxon-name-part-type="genus" reg="Imperata">Imperata</tp:taxon-name-part><tp:taxon-name-part taxon-name-part-type="species" reg="cylindrica">cylindrica</tp:taxon-name-part></tp:taxon-name></italic>, 10 Mar 2018, J.M. Liang &amp; Lei Cai, LC12141, LC12142.</p></tp:treatment-sec><tp:treatment-sec sec-type="notes" id="SECID0EINBK"><title>Notes.</title><p><italic><tp:taxon-name><tp:taxon-name-part taxon-name-part-type="genus" reg="Alfaria">Alfaria</tp:taxon-name-part><tp:taxon-name-part taxon-name-part-type="species" reg="poae">poae</tp:taxon-name-part></tp:taxon-name></italic> formed a well-supported clade in <italic><tp:taxon-name><tp:taxon-name-part taxon-name-part-type="genus" reg="Alfaria">Alfaria</tp:taxon-name-part></tp:taxon-name></italic> (Fig. <xref ref-type="fig" rid="F1">1</xref>). Similar to <italic><tp:taxon-name><tp:taxon-name-part taxon-name-part-type="genus" reg="Alfaria">Alf.</tp:taxon-name-part><tp:taxon-name-part taxon-name-part-type="species" reg="ossiformis">ossiformis</tp:taxon-name-part></tp:taxon-name></italic> and <italic><tp:taxon-name><tp:taxon-name-part taxon-name-part-type="genus" reg="Alfaria">Alf.</tp:taxon-name-part><tp:taxon-name-part taxon-name-part-type="species" reg="terrestris">terrestris</tp:taxon-name-part></tp:taxon-name></italic>, <italic><tp:taxon-name><tp:taxon-name-part taxon-name-part-type="genus" reg="Alfaria">Alf.</tp:taxon-name-part><tp:taxon-name-part taxon-name-part-type="species" reg="poae">poae</tp:taxon-name-part></tp:taxon-name></italic> does not produce setae surrounding the sporodochia, distinguishing it from <italic><tp:taxon-name><tp:taxon-name-part taxon-name-part-type="genus" reg="Alfaria">Alf.</tp:taxon-name-part><tp:taxon-name-part taxon-name-part-type="species" reg="caricicola">caricicola</tp:taxon-name-part></tp:taxon-name></italic> and <italic><tp:taxon-name><tp:taxon-name-part taxon-name-part-type="genus" reg="Alfaria">Alf.</tp:taxon-name-part><tp:taxon-name-part taxon-name-part-type="species" reg="thymi">thymi</tp:taxon-name-part></tp:taxon-name></italic>. <italic><tp:taxon-name><tp:taxon-name-part taxon-name-part-type="genus" reg="Alfaria">Alfaria</tp:taxon-name-part><tp:taxon-name-part taxon-name-part-type="species" reg="poae">poae</tp:taxon-name-part></tp:taxon-name></italic> produces ellipsoidal to fusiform conidia, which are different from the ossiform conidia produced by <italic><tp:taxon-name><tp:taxon-name-part taxon-name-part-type="genus" reg="Alfaria">Alf.</tp:taxon-name-part><tp:taxon-name-part taxon-name-part-type="species" reg="ossiformis">ossiformis</tp:taxon-name-part></tp:taxon-name></italic> (<xref ref-type="bibr" rid="B23">Lombard et al. 2016</xref>). The conidia of <italic><tp:taxon-name><tp:taxon-name-part taxon-name-part-type="genus" reg="Alfaria">Alf.</tp:taxon-name-part><tp:taxon-name-part taxon-name-part-type="species" reg="terrestris">terrestris</tp:taxon-name-part></tp:taxon-name></italic> have basal hilum which was not observed in <italic><tp:taxon-name><tp:taxon-name-part taxon-name-part-type="genus" reg="Alfaria">Alf.</tp:taxon-name-part><tp:taxon-name-part taxon-name-part-type="species" reg="poae">poae</tp:taxon-name-part></tp:taxon-name></italic>. In addition, <italic><tp:taxon-name><tp:taxon-name-part taxon-name-part-type="genus" reg="Alfaria">Alf.</tp:taxon-name-part><tp:taxon-name-part taxon-name-part-type="species" reg="poae">poae</tp:taxon-name-part></tp:taxon-name></italic> shares morphological characters with several un-sequenced <italic><tp:taxon-name><tp:taxon-name-part taxon-name-part-type="genus" reg="Myrothecium">Myrothecium</tp:taxon-name-part></tp:taxon-name></italic> taxa, such as <italic><tp:taxon-name><tp:taxon-name-part taxon-name-part-type="genus" reg="Myrothecium">M.</tp:taxon-name-part><tp:taxon-name-part taxon-name-part-type="species" reg="atrocarneum">atrocarneum</tp:taxon-name-part></tp:taxon-name></italic> (Berkeley &amp; Broom, 1877), <italic><tp:taxon-name><tp:taxon-name-part taxon-name-part-type="genus" reg="Myrothecium">M.</tp:taxon-name-part><tp:taxon-name-part taxon-name-part-type="species" reg="conicum">conicum</tp:taxon-name-part></tp:taxon-name></italic> (Fuckel, 1870), <italic><tp:taxon-name><tp:taxon-name-part taxon-name-part-type="genus" reg="Myrothecium">M.</tp:taxon-name-part><tp:taxon-name-part taxon-name-part-type="species" reg="ellipsosporum">ellipsosporum</tp:taxon-name-part></tp:taxon-name></italic> (Fuckel, 1866) and <italic><tp:taxon-name><tp:taxon-name-part taxon-name-part-type="genus" reg="Myrothecium">M.</tp:taxon-name-part><tp:taxon-name-part taxon-name-part-type="species" reg="leucomelas">leucomelas</tp:taxon-name-part></tp:taxon-name></italic> (Höhnel, 1925). Because the descriptions of <italic><tp:taxon-name><tp:taxon-name-part taxon-name-part-type="genus" reg="Myrothecium">M.</tp:taxon-name-part><tp:taxon-name-part taxon-name-part-type="species" reg="atrocarneum">atrocarneum</tp:taxon-name-part></tp:taxon-name></italic>, <italic><tp:taxon-name><tp:taxon-name-part taxon-name-part-type="genus" reg="Myrothecium">M.</tp:taxon-name-part><tp:taxon-name-part taxon-name-part-type="species" reg="conicum">conicum</tp:taxon-name-part></tp:taxon-name></italic> and <italic><tp:taxon-name><tp:taxon-name-part taxon-name-part-type="genus" reg="Myrothecium">M.</tp:taxon-name-part><tp:taxon-name-part taxon-name-part-type="species" reg="ellipsosporum">ellipsosporum</tp:taxon-name-part></tp:taxon-name></italic> were not elaborate enough, these old species are not distinct from <italic><tp:taxon-name><tp:taxon-name-part taxon-name-part-type="genus" reg="Alfaria">Alf.</tp:taxon-name-part><tp:taxon-name-part taxon-name-part-type="species" reg="poae">poae</tp:taxon-name-part></tp:taxon-name></italic> yet. Future comparisons should be made when these old species are epitypified by fresh collections. Although <italic><tp:taxon-name><tp:taxon-name-part taxon-name-part-type="genus" reg="Myrothecium">M.</tp:taxon-name-part><tp:taxon-name-part taxon-name-part-type="species" reg="leucomelas">leucomelas</tp:taxon-name-part></tp:taxon-name></italic> (host: <italic><tp:taxon-name><tp:taxon-name-part taxon-name-part-type="genus" reg="Sumbaviae">Sumbaviae</tp:taxon-name-part><tp:taxon-name-part taxon-name-part-type="species" reg="rotttleroidis">rotttleroidis</tp:taxon-name-part></tp:taxon-name></italic>; location: Bulacan, Luzon) had a detailed description, it cannot be epitypified by <italic><tp:taxon-name><tp:taxon-name-part taxon-name-part-type="genus" reg="Alfaria">Alf.</tp:taxon-name-part><tp:taxon-name-part taxon-name-part-type="species" reg="Poae">Poae</tp:taxon-name-part></tp:taxon-name></italic>, because <italic><tp:taxon-name><tp:taxon-name-part taxon-name-part-type="genus" reg="Alfaria">Alf.</tp:taxon-name-part><tp:taxon-name-part taxon-name-part-type="species" reg="poae">poae</tp:taxon-name-part></tp:taxon-name></italic> was collected from a distinct location and plant host. Taking the above special characters into account, we considered introducing a new species, <italic><tp:taxon-name><tp:taxon-name-part taxon-name-part-type="genus" reg="Alfaria">Alfaria</tp:taxon-name-part><tp:taxon-name-part taxon-name-part-type="species" reg="poae">poae</tp:taxon-name-part></tp:taxon-name></italic>.</p></tp:treatment-sec><tp:treatment-sec><!--Section generated to contain objects referenced in tp:taxon-treatment.--><fig id="F1" position="float" orientation="portrait"><label>Figure 1.</label><caption><p>The ML consensus tree inferred from a four-locus concatenated alignment (<abbrev xmlns:xlink="http://www.w3.org/1999/xlink" xlink:title="internal transcribed spacer" id="ABBRID0EP2DI" xlink:type="simple">ITS</abbrev>, <italic><abbrev xmlns:xlink="http://www.w3.org/1999/xlink" xlink:title="calmodulin" id="ABBRID0EU2DI" xlink:type="simple">cmdA</abbrev></italic>, <italic><abbrev xmlns:xlink="http://www.w3.org/1999/xlink" xlink:title="RNA polymerase II second largest subunit" id="ABBRID0EZ2DI" xlink:type="simple">rpb2</abbrev></italic> and <italic><abbrev xmlns:xlink="http://www.w3.org/1999/xlink" xlink:title="β-tubulin" id="ABBRID0E52DI" xlink:type="simple">tub2</abbrev></italic>). Bootstrap values (1,000 replicates) over 70% for ML and posterior probability (<abbrev xmlns:xlink="http://www.w3.org/1999/xlink" xlink:title="posterior probability" id="ABBRID0EC3DI" xlink:type="simple">PP</abbrev>) over 0.95 are added to the left of a node (ML/<abbrev xmlns:xlink="http://www.w3.org/1999/xlink" xlink:title="posterior probability" id="ABBRID0EG3DI" xlink:type="simple">PP</abbrev>). The type strains are labeled with “T”. Strains obtained from this study are in red. The tree is rooted using <italic><tp:taxon-name><tp:taxon-name-part taxon-name-part-type="genus" reg="Fusarium">Fusarium</tp:taxon-name-part><tp:taxon-name-part taxon-name-part-type="species" reg="sambucinum">sambucinum</tp:taxon-name-part></tp:taxon-name></italic> (<named-content xmlns:xlink="http://www.w3.org/1999/xlink" content-type="dwc:institutional_code" xlink:type="simple">CBS</named-content> 146.95).</p></caption><graphic xmlns:xlink="http://www.w3.org/1999/xlink" xlink:href="mycokeys-51-029-g001.jpg" position="float" orientation="portrait" xlink:type="simple" id="oo_295242.jpg"/></fig></tp:treatment-sec><ref-list><ref id="B23"><mixed-citation xmlns:xlink="http://www.w3.org/1999/xlink" xlink:type="simple"><person-group><name name-style="western"><surname>Lombard</surname><given-names>L</given-names></name><name name-style="western"><surname>Houbraken</surname><given-names>J</given-names></name><name name-style="western"><surname>Decock</surname><given-names>C</given-names></name><name name-style="western"><surname>Samson</surname><given-names>R.A</given-names></name><name name-style="western"><surname>Meijer</surname><given-names>M</given-names></name><name name-style="western"><surname>Réblová</surname><given-names>M</given-names></name><name name-style="western"><surname>Groenewald</surname><given-names>JZ</given-names></name><name name-style="western"><surname>Crous</surname><given-names>PW</given-names></name></person-group> (<year>2016</year>) <article-title>Generic hyper-diversity in <tp:taxon-name><tp:taxon-name-part taxon-name-part-type="family">Stachybotriaceae</tp:taxon-name-part></tp:taxon-name>.</article-title><source>Persoonia</source><volume>36</volume>: <fpage>156</fpage>–<lpage>246</lpage>. <ext-link xlink:type="simple" ext-link-type="doi" xlink:href="10.3767/003158516X691582">https://doi.org/10.3767/003158516X691582</ext-link></mixed-citation></ref></ref-list></tp:taxon-treatment>
