# Supplementary material for: Myrothecium-like new species from turfgrasses and associated rhizosphere
Source: MycoKeys. 2019 Apr 18;51:29–53. doi: 10.3897/mycokeys.51.31957 (PMC6583245; doi:10.3897/mycokeys.51.31957)
Supplement: XML Treatment for Paramyrothecium sinense [file mycokeys.51.31957-treatment6.xml]

<!DOCTYPE tp:taxon-treatment
  PUBLIC "-//TaxonX//DTD Taxonomic Treatment Publishing DTD v0 20100105//EN" "tax-treatment-NSO.dtd">
<tp:taxon-treatment xmlns:tp="http://www.plazi.org/taxpub"><tp:treatment-meta><kwd-group><label>Taxon classification</label><kwd><named-content xmlns:xlink="http://www.w3.org/1999/xlink" content-type="kingdom">Fungi</named-content></kwd><kwd><named-content xmlns:xlink="http://www.w3.org/1999/xlink" content-type="order">Hypocreales</named-content></kwd><kwd><named-content xmlns:xlink="http://www.w3.org/1999/xlink" content-type="family">Stachybotryaceae</named-content></kwd></kwd-group><mixed-citation publication-type="journal"><person-group><name><surname>Liang</surname><given-names>Junmin</given-names></name><name><surname>Li</surname><given-names>Guangshuo</given-names></name><name><surname>Zhou</surname><given-names>Shiyue</given-names></name><name><surname>Zhao</surname><given-names>Meiqi</given-names></name><name><surname>Cai</surname><given-names>Lei</given-names></name></person-group><article-title>Myrothecium-like new species from turfgrasses and associated rhizosphere</article-title><source>MycoKeys</source><day>18</day><month>4</month><year>2019</year><volume>51</volume><fpage>29</fpage><lpage>53</lpage><pub-id pub-id-type="doi">10.3897/mycokeys.51.31957</pub-id></mixed-citation></tp:treatment-meta><tp:nomenclature><tp:taxon-name>
              <tp:taxon-name-part taxon-name-part-type="genus" reg="Paramyrothecium">Paramyrothecium</tp:taxon-name-part>
              <tp:taxon-name-part taxon-name-part-type="species" reg="sinense">sinense</tp:taxon-name-part>
              <object-id xmlns:xlink="http://www.w3.org/1999/xlink" content-type="mycobank" xlink:type="simple">829698</object-id>
            </tp:taxon-name><tp:taxon-authority>J.M. Liang, G.S. Li &amp; L. Cai</tp:taxon-authority><tp:taxon-status xmlns:xlink="http://www.w3.org/1999/xlink" xlink:type="simple">sp. nov.</tp:taxon-status><xref ref-type="fig" rid="F6">Fig. 6</xref></tp:nomenclature><tp:treatment-sec sec-type="material" id="SECID0EZXBK"><title>Type.</title><p>China, Beijing, Olympic Park, from rhizosphere soil of <italic><tp:taxon-name><tp:taxon-name-part taxon-name-part-type="genus" reg="Poa">Poa</tp:taxon-name-part></tp:taxon-name></italic> sp., 13 Dec 2017, S.Y. Zhou, holotype HMAS 247956, ex-holotype culture CGMCC3.19212 = LC12136.</p></tp:treatment-sec><tp:treatment-sec sec-type="description" id="SECID0EGYBK"><title>Description.</title><p><italic>Colonies</italic> on <abbrev xmlns:xlink="http://www.w3.org/1999/xlink" xlink:title="potato dextrose agar" id="ABBRID0EOYBK" xlink:type="simple">PDA</abbrev>, <abbrev xmlns:xlink="http://www.w3.org/1999/xlink" xlink:title="cornmeal agar" id="ABBRID0ESYBK" xlink:type="simple">CMA</abbrev> and <abbrev xmlns:xlink="http://www.w3.org/1999/xlink" xlink:title="oatmeal agar" id="ABBRID0EWYBK" xlink:type="simple">OA</abbrev> approx. 5–6 cm diam. after 7 d at 25 °C. <italic>Hyphae</italic> white, hyaline, smooth, branched, 1–2 μm wide, reverse on <abbrev xmlns:xlink="http://www.w3.org/1999/xlink" xlink:title="potato dextrose agar" id="ABBRID0E3YBK" xlink:type="simple">PDA</abbrev> pale luteous. <italic>Conidiomata</italic> sporodochial, stromatic, cupulate, superficial, scattered or gregarious, oval or irregular in outline, 80–600 μm diam., 50–150 μm deep, with a white setose fringe surrounding an olivaceous green to black agglutinated slimy mass of conidia. <italic>Stroma</italic> poorly developed, hyaline, of textura angularis. <italic>Setae</italic> arising from stroma, thin-walled, hyaline, 1–3-septate, straight to flexuous, 45–90 μm long, 1–3 μm wide, tapering to an acutely rounded apex. <italic>Conidiophores</italic> arising from the basal stroma, consisting of a stipe and a penicillately branched conidiogenous apparatus; stipes unbranched, hyaline, septate, smooth, 20–30 × 2–3 μm; primary branches aseptate, unbranched, smooth, 13–40 × 2–3 μm; secondary branches aseptate, unbranched, smooth, 8–15 × 2–3 μm; terminating in a whorl of 3–6 conidiogenous cells; conidiogenous cell phialidic, cylindrical to subcylindrical, hyaline, smooth, straight to slightly curved, 7–16 × 1–3 μm, with conspicuous collarettes and periclinal thickenings. <italic>Conidia</italic> aseptate, hyaline, smooth, cylindrical, 6–7 × 2–3 μm (av. 7 ± 0.3 × 2 ± 0.2 μm, n = 40), rounded at both ends.</p><fig id="F6" position="float" orientation="portrait"><label>Figure 6.</label><caption><p><italic><tp:taxon-name><tp:taxon-name-part taxon-name-part-type="genus" reg="Paramyrothecium">Paramyrothecium</tp:taxon-name-part><tp:taxon-name-part taxon-name-part-type="species" reg="sinense">sinense</tp:taxon-name-part></tp:taxon-name></italic> (from ex-type CGMCC3.19212) <bold>a–c</bold> colony on <abbrev xmlns:xlink="http://www.w3.org/1999/xlink" xlink:title="potato dextrose agar" id="ABBRID0E6ZBK" xlink:type="simple">PDA</abbrev>, <abbrev xmlns:xlink="http://www.w3.org/1999/xlink" xlink:title="cornmeal agar" id="ABBRID0ED1BK" xlink:type="simple">CMA</abbrev>, <abbrev xmlns:xlink="http://www.w3.org/1999/xlink" xlink:title="oatmeal agar" id="ABBRID0EH1BK" xlink:type="simple">OA</abbrev><bold>d</bold> conidiomata on <abbrev xmlns:xlink="http://www.w3.org/1999/xlink" xlink:title="synthetic low-nutrient agar" id="ABBRID0EN1BK" xlink:type="simple">SNA</abbrev><bold>e</bold> sporodochial conidioma <bold>f</bold> setae <bold>g</bold> conidia <bold>h</bold> conidiogenous cells. Scale bars: 20 μm (<bold>e, f</bold>) ; 10 μm (<bold>g</bold>); 5 μm (<bold>h</bold>).</p></caption><graphic xmlns:xlink="http://www.w3.org/1999/xlink" xlink:href="mycokeys-51-029-g006.jpg" position="float" orientation="portrait" xlink:type="simple" id="oo_295247.jpg"/></fig></tp:treatment-sec><tp:treatment-sec sec-type="distribution" id="SECID0EE2BK"><title>Distribution.</title><p>China.</p></tp:treatment-sec><tp:treatment-sec sec-type="etymology" id="SECID0EJ2BK"><title>Etymology.</title><p>Named after the country of collection, China.</p></tp:treatment-sec><tp:treatment-sec sec-type="Additional isolate examined" id="SECID0EO2BK"><title>Additional isolate examined.</title><p>China, Beijing, Olympic Park, from rhizosphere soils of <italic><tp:taxon-name><tp:taxon-name-part taxon-name-part-type="genus" reg="Poa">Poa</tp:taxon-name-part></tp:taxon-name></italic> sp., 13 Dec 2017, S.Y. Zhou, LC12137, LC12138, LC12139.</p></tp:treatment-sec><tp:treatment-sec sec-type="notes" id="SECID0E22BK"><title>Notes.</title><p><xref ref-type="bibr" rid="B23">Lombard et al. (2016)</xref> introduced a new genus, <italic><tp:taxon-name><tp:taxon-name-part taxon-name-part-type="genus" reg="Paramyrothecium">Paramyrothecium</tp:taxon-name-part></tp:taxon-name></italic>, based on an epitype of <italic><tp:taxon-name><tp:taxon-name-part taxon-name-part-type="genus" reg="Myrothecium">Myrothecium</tp:taxon-name-part><tp:taxon-name-part taxon-name-part-type="species" reg="roridum">roridum</tp:taxon-name-part></tp:taxon-name></italic> Tode, 1790. <xref ref-type="bibr" rid="B11">Gams (2016)</xref> pointed out that <italic><tp:taxon-name><tp:taxon-name-part taxon-name-part-type="genus" reg="Myrotheciella">Myrotheciella</tp:taxon-name-part><tp:taxon-name-part taxon-name-part-type="species" reg="catenuligera">catenuligera</tp:taxon-name-part></tp:taxon-name></italic>, the type species of <italic><tp:taxon-name><tp:taxon-name-part taxon-name-part-type="genus" reg="Myrotheciella">Myrotheciella</tp:taxon-name-part></tp:taxon-name></italic> was listed as a synonym of <italic><tp:taxon-name><tp:taxon-name-part taxon-name-part-type="genus" reg="Paramyrothecium">P.</tp:taxon-name-part><tp:taxon-name-part taxon-name-part-type="species" reg="roridum">roridum</tp:taxon-name-part></tp:taxon-name></italic> by <xref ref-type="bibr" rid="B23">Lombard et al. (2016)</xref>, thus <italic><tp:taxon-name><tp:taxon-name-part taxon-name-part-type="genus" reg="Paramyrothecium">Paramyrothecium</tp:taxon-name-part></tp:taxon-name></italic> is illegitimate and <italic><tp:taxon-name><tp:taxon-name-part taxon-name-part-type="genus" reg="Myrotheciella">Myrotheciella</tp:taxon-name-part></tp:taxon-name></italic> should be the correct name for <italic><tp:taxon-name><tp:taxon-name-part taxon-name-part-type="genus" reg="Paramyrothecium">Paramyrothecium</tp:taxon-name-part></tp:taxon-name></italic>. However, the original description of <italic><tp:taxon-name><tp:taxon-name-part taxon-name-part-type="genus" reg="Myrotheciella">Myrotheciella</tp:taxon-name-part><tp:taxon-name-part taxon-name-part-type="species" reg="catenuligera">catenuligera</tp:taxon-name-part></tp:taxon-name></italic> suggested that it lacks seta (<xref ref-type="bibr" rid="B35">Spegazzini 1911</xref>), thus is clearly different from the morphological circumscription of <italic><tp:taxon-name><tp:taxon-name-part taxon-name-part-type="genus" reg="Paramyrothecium">P.</tp:taxon-name-part><tp:taxon-name-part taxon-name-part-type="species" reg="roridum">roridum</tp:taxon-name-part></tp:taxon-name></italic>. Therefore, we do not agree with the treatment of <xref ref-type="bibr" rid="B23">Lombard et al. (2016)</xref> of listing <italic><tp:taxon-name><tp:taxon-name-part taxon-name-part-type="genus" reg="Myrotheciella">Myrotheciella</tp:taxon-name-part><tp:taxon-name-part taxon-name-part-type="species" reg="catenuligera">catenuligera</tp:taxon-name-part></tp:taxon-name></italic> as a synonym of <italic><tp:taxon-name><tp:taxon-name-part taxon-name-part-type="genus" reg="Paramyrothecium">P.</tp:taxon-name-part><tp:taxon-name-part taxon-name-part-type="species" reg="roridum">roridum</tp:taxon-name-part></tp:taxon-name></italic>.</p><p><italic><tp:taxon-name><tp:taxon-name-part taxon-name-part-type="genus" reg="Paramyrothecium">Paramyrothecium</tp:taxon-name-part><tp:taxon-name-part taxon-name-part-type="species" reg="sinense">sinense</tp:taxon-name-part></tp:taxon-name></italic> formed a highly supported distinct clade closely related to <italic><tp:taxon-name><tp:taxon-name-part taxon-name-part-type="genus" reg="Paramyrothecium">P.</tp:taxon-name-part><tp:taxon-name-part taxon-name-part-type="species" reg="humicola">humicola</tp:taxon-name-part></tp:taxon-name></italic>. The setae of this species are terminated with obtuse apices, dissimilar to the acute apices in <italic><tp:taxon-name><tp:taxon-name-part taxon-name-part-type="genus" reg="Paramyrothecium">P.</tp:taxon-name-part><tp:taxon-name-part taxon-name-part-type="species" reg="humicola">humicola</tp:taxon-name-part></tp:taxon-name></italic>. In addition, the conidiophore stipes (20–30 μm long) and primary branches (13–40 μm long) of <italic><tp:taxon-name><tp:taxon-name-part taxon-name-part-type="genus" reg="Paramyrothecium">P.</tp:taxon-name-part><tp:taxon-name-part taxon-name-part-type="species" reg="sinense">sinense</tp:taxon-name-part></tp:taxon-name></italic> are much longer than those of <italic><tp:taxon-name><tp:taxon-name-part taxon-name-part-type="genus" reg="Paramyrothecium">P.</tp:taxon-name-part><tp:taxon-name-part taxon-name-part-type="species" reg="humicola">humicola</tp:taxon-name-part></tp:taxon-name></italic> (stipe, 12–22 μm long; primary branches, 7–17 μm long) (<xref ref-type="bibr" rid="B23">Lombard et al. 2016</xref>). Among old un-sequenced taxa in <italic><tp:taxon-name><tp:taxon-name-part taxon-name-part-type="genus" reg="Myrothecium">Myrothecium</tp:taxon-name-part></tp:taxon-name></italic>, only <italic><tp:taxon-name><tp:taxon-name-part taxon-name-part-type="genus" reg="Myrothecium">M.</tp:taxon-name-part><tp:taxon-name-part taxon-name-part-type="species" reg="biforme">biforme</tp:taxon-name-part></tp:taxon-name></italic> and <italic><tp:taxon-name><tp:taxon-name-part taxon-name-part-type="genus" reg="Myrothecium">M.</tp:taxon-name-part><tp:taxon-name-part taxon-name-part-type="species" reg="dimorphum">dimorphum</tp:taxon-name-part></tp:taxon-name></italic> show seta with obtuse apices, but both taxa produce two types of conidia (<xref ref-type="bibr" rid="B16">Jiang et al. 2014</xref>; <xref ref-type="bibr" rid="B41">Watanabe et al. 2003</xref>).</p></tp:treatment-sec><ref-list><ref id="B23"><mixed-citation xmlns:xlink="http://www.w3.org/1999/xlink" xlink:type="simple"><person-group><name name-style="western"><surname>Lombard</surname><given-names>L</given-names></name><name name-style="western"><surname>Houbraken</surname><given-names>J</given-names></name><name name-style="western"><surname>Decock</surname><given-names>C</given-names></name><name name-style="western"><surname>Samson</surname><given-names>R.A</given-names></name><name name-style="western"><surname>Meijer</surname><given-names>M</given-names></name><name name-style="western"><surname>Réblová</surname><given-names>M</given-names></name><name name-style="western"><surname>Groenewald</surname><given-names>JZ</given-names></name><name name-style="western"><surname>Crous</surname><given-names>PW</given-names></name></person-group> (<year>2016</year>) <article-title>Generic hyper-diversity in <tp:taxon-name><tp:taxon-name-part taxon-name-part-type="family">Stachybotriaceae</tp:taxon-name-part></tp:taxon-name>.</article-title><source>Persoonia</source><volume>36</volume>: <fpage>156</fpage>–<lpage>246</lpage>. <ext-link xlink:type="simple" ext-link-type="doi" xlink:href="10.3767/003158516X691582">https://doi.org/10.3767/003158516X691582</ext-link></mixed-citation></ref><ref id="B11"><mixed-citation xmlns:xlink="http://www.w3.org/1999/xlink" xlink:type="simple"><person-group><name name-style="western"><surname>Gams</surname><given-names>W</given-names></name></person-group> (<year>2016</year>) <article-title>Are old taxa without living authenticated cultures losing their status? IMA Fungus.</article-title><volume>7</volume>(<issue>2</issue>): <fpage>72</fpage>–<lpage>73</lpage>.</mixed-citation></ref><ref id="B35"><mixed-citation xmlns:xlink="http://www.w3.org/1999/xlink" xlink:type="simple"><person-group><name name-style="western"><surname>Spegazzini</surname><given-names>C</given-names></name></person-group> (<year>1911</year>) Mycetes Argentinenses (Series V). Anales del Museo Nacional de Historia Natural Buenos Aires. ser. 3, 13: 329–467.</mixed-citation></ref><ref id="B16"><mixed-citation xmlns:xlink="http://www.w3.org/1999/xlink" xlink:type="simple"><person-group><name name-style="western"><surname>Jiang</surname><given-names>YL</given-names></name><name name-style="western"><surname>Wang</surname><given-names>HF</given-names></name><name name-style="western"><surname>Pan</surname><given-names>HQ</given-names></name><name name-style="western"><surname>Zhang</surname><given-names>TY</given-names></name></person-group> (<year>2014</year>) <article-title><italic><tp:taxon-name><tp:taxon-name-part taxon-name-part-type="genus">Myrothecium</tp:taxon-name-part></tp:taxon-name></italic> (<tp:taxon-name><tp:taxon-name-part taxon-name-part-type="above-genus">Hyphomycetes</tp:taxon-name-part></tp:taxon-name>): three new species, one new variety and a key to species and varieties of the genus known from soils in China.</article-title><source>Mycosystema,</source><volume>33</volume>(<issue>1</issue>): <fpage>7</fpage>–<lpage>14</lpage>.</mixed-citation></ref><ref id="B41"><mixed-citation xmlns:xlink="http://www.w3.org/1999/xlink" xlink:type="simple"><person-group><name name-style="western"><surname>Watanabe</surname><given-names>T</given-names></name><name name-style="western"><surname>Watanabe</surname><given-names>Y</given-names></name><name name-style="western"><surname>Nakamura</surname><given-names>K</given-names></name></person-group> (<year>2003</year>) <article-title><italic><tp:taxon-name><tp:taxon-name-part taxon-name-part-type="genus">Myrothecium</tp:taxon-name-part><tp:taxon-name-part taxon-name-part-type="species">dimorphum</tp:taxon-name-part></tp:taxon-name></italic> sp. nov. a soil fungus from beach sand in the Bonin (Ogasawara) Islands, Japan.</article-title><source>Mycoscience,</source><volume>44</volume>(<issue>4</issue>): <fpage>283</fpage>–<lpage>286</lpage>. <ext-link xlink:type="simple" ext-link-type="doi" xlink:href="10.1007/s10267-003-0112-5">https://doi.org/10.1007/s10267-003-0112-5</ext-link></mixed-citation></ref></ref-list></tp:taxon-treatment>
